# Supplementary material for: Immunoregulatory Cells and Cytokines Discriminate Disease Activity Score 28-Remission Statuses and Ultrasound Grades in Rheumatoid Arthritis Patients with Non-High Disease Activity
Source: Int J Mol Sci. 2024 Aug 9;25(16):8694. doi: 10.3390/ijms25168694 (PMC11354682; doi:10.3390/ijms25168694)
Supplement: Supplementary file 1 [file ijms-25-08694-s001.zip]

Archive with 1 entries (1 files):
- ijms-3095788-supplementary.pdf
